# Supplementary material for: Physical Properties of New Silica-Based Denture Surface Coating
Source: Nanomaterials (Basel). 2025 Oct 29;15(21):1652. doi: 10.3390/nano15211652 (PMC12610639; doi:10.3390/nano15211652)
Supplement: Supplementary file 1 [file nanomaterials-15-01652-s001.zip]

Archive with 1 entries (1 files):
- nanomaterials-3947313-supplementary.pdf
